# Supplementary material for: Potential Diagnostic and Research Applications of a Recombinant Antibody Directed Against Ferrated Triacetylfusarinine C from Aspergillus fumigatus
Source: J Fungi (Basel). 2026 May 6;12(5):342. doi: 10.3390/jof12050342 (PMC13209087; doi:10.3390/jof12050342)
Supplement: Supplementary file 1 [file jof-12-00342-s001.zip]

Archive with 1 entries (1 files):
- jof-4193787-supplementary.pdf
